# Supplementary material for: Large-scale 2D heterostructures from hydrogen-bonded organic frameworks and graphene with distinct Dirac and flat bands
Source: Nat Commun. 2024 Jul 15;15:5934. doi: 10.1038/s41467-024-50211-5 (PMC11250822; doi:10.1038/s41467-024-50211-5)
Supplement: Supplementary file 4 — Supplementary Data 1 [file 41467_2024_50211_MOESM4_ESM.cif]

data_cont-THPB_grahene
_audit_creation_date              2023-09-06
_audit_creation_method            'Materials Studio'
_symmetry_space_group_name_H-M    'P1'
_symmetry_Int_Tables_number       1
_symmetry_cell_setting            triclinic
loop_
_symmetry_equiv_pos_as_xyz
  x,y,z
_cell_length_a                    17.2344
_cell_length_b                    17.2344
_cell_length_c                    25.1002
_cell_angle_alpha                 90.0000
_cell_angle_beta                  90.0000
_cell_angle_gamma                 120.0000
loop_
_atom_site_label
_atom_site_type_symbol
_atom_site_fract_x
_atom_site_fract_y
_atom_site_fract_z
_atom_site_U_iso_or_equiv
_atom_site_adp_type
_atom_site_occupancy
C0     C     0.23814   0.61906   0.38155   0.00000  Uiso   1.00
C1     C     0.23811   0.47620   0.38095   0.00000  Uiso   1.00
C2     C     0.38091   0.47618   0.38110   0.00000  Uiso   1.00
C3     C     0.42855   0.42856   0.38208   0.00000  Uiso   1.00
C4     C     0.38094   0.33330   0.38198   0.00000  Uiso   1.00
C5     C     0.28571   0.71428   0.38144   0.00000  Uiso   1.00
C6     C     0.57145   0.14293   0.38305   0.00000  Uiso   1.00
C7     C     0.38094   0.04767   0.38171   0.00000  Uiso   1.00
C8     C     0.71342   0.28524   0.52593   0.00000  Uiso   1.00
C9     C     0.28568   0.85710   0.38167   0.00000  Uiso   1.00
C10    C     0.52383   0.47618   0.38273   0.00000  Uiso   1.00
C11    C     0.42854   0.57145   0.38176   0.00000  Uiso   1.00
C12    C     0.09528   0.47618   0.38220   0.00000  Uiso   1.00
C13    C     0.80949   0.47618   0.38314   0.00000  Uiso   1.00
C14    C     0.57182   0.28658   0.52594   0.00000  Uiso   1.00
C15    C     0.57142   0.71431   0.38167   0.00000  Uiso   1.00
C16    C     0.57148   0.42854   0.38306   0.00000  Uiso   1.00
C17    C     0.66674   0.61905   0.38170   0.00000  Uiso   1.00
C18    C     0.09528   0.61909   0.38110   0.00000  Uiso   1.00
C19    C     0.00001   0.57145   0.38207   0.00000  Uiso   1.00
C20    C     0.57145   0.28573   0.38329   0.00000  Uiso   1.00
C21    C     0.42857   0.28568   0.38243   0.00000  Uiso   1.00
C22    C     0.85712   0.00000   0.38297   0.00000  Uiso   1.00
C23    C     0.66671   0.47619   0.38258   0.00000  Uiso   1.00
C24    C     0.52381   0.33331   0.38316   0.00000  Uiso   1.00
C25    C     0.52381   0.61909   0.38221   0.00000  Uiso   1.00
C26    C     0.38095   0.19049   0.38156   0.00000  Uiso   1.00
C27    C     0.13480   0.28266   0.53310   0.00000  Uiso   1.00
C28    C     0.42854   0.85708   0.38176   0.00000  Uiso   1.00
C29    C     0.52382   0.04765   0.38272   0.00000  Uiso   1.00
C30    C     0.42076   0.15070   0.50749   0.00000  Uiso   1.00
C31    C     0.89400   0.22146   0.50808   0.00000  Uiso   1.00
C32    C     0.76546   0.52760   0.52791   0.00000  Uiso   1.00
C33    C     0.61941   0.24014   0.52563   0.00000  Uiso   1.00
C34    C     0.85330   0.13601   0.53073   0.00000  Uiso   1.00
C35    C     0.27646   0.85100   0.55572   0.00000  Uiso   1.00
C36    C     0.23809   0.76189   0.38095   0.00000  Uiso   1.00
C37    C     0.38093   0.76186   0.38155   0.00000  Uiso   1.00
C38    C     0.42857   0.71429   0.38144   0.00000  Uiso   1.00
C39    C     0.95235   0.61905   0.38197   0.00000  Uiso   1.00
C40    C     0.00000   0.00000   0.38399   0.00000  Uiso   1.00
C41    C     0.66666   0.33333   0.38363   0.00000  Uiso   1.00
C42    C     0.80951   0.04763   0.38208   0.00000  Uiso   1.00
C43    C     0.71427   0.85715   0.38131   0.00000  Uiso   1.00
C44    C     0.28566   0.42854   0.38012   0.00000  Uiso   1.00
C45    C     0.89941   0.66754   0.55330   0.00000  Uiso   1.00
C46    C     0.66664   0.90473   0.38028   0.00000  Uiso   1.00
C47    C     0.84931   0.27004   0.50748   0.00000  Uiso   1.00
C48    C     0.77854   0.67254   0.50806   0.00000  Uiso   1.00
C49    C     0.33247   0.23186   0.55331   0.00000  Uiso   1.00
C50    C     0.57145   0.85711   0.38011   0.00000  Uiso   1.00
C51    C     0.86399   0.71730   0.53071   0.00000  Uiso   1.00
C52    C     0.14901   0.42546   0.55572   0.00000  Uiso   1.00
C53    C     0.47242   0.23787   0.52791   0.00000  Uiso   1.00
C54    C     0.75987   0.37927   0.52563   0.00000  Uiso   1.00
C55    C     0.09527   0.76191   0.38029   0.00000  Uiso   1.00
C56    C     0.76812   0.10061   0.55332   0.00000  Uiso   1.00
C57    C     0.14289   0.71434   0.38012   0.00000  Uiso   1.00
C58    C     0.76214   0.23455   0.52790   0.00000  Uiso   1.00
C59    C     0.62074   0.38060   0.52563   0.00000  Uiso   1.00
C60    C     0.72996   0.57926   0.50749   0.00000  Uiso   1.00
C61    C     0.32747   0.10600   0.50806   0.00000  Uiso   1.00
C62    C     0.52380   0.76191   0.38095   0.00000  Uiso   1.00
C63    C     0.38093   0.61907   0.38155   0.00000  Uiso   1.00
C64    C     0.28271   0.14669   0.53071   0.00000  Uiso   1.00
C65    C     0.57453   0.72354   0.55572   0.00000  Uiso   1.00
C66    C     0.23812   0.19048   0.38210   0.00000  Uiso   1.00
C67    C     0.28576   0.14288   0.38179   0.00000  Uiso   1.00
C68    C     0.14288   0.28572   0.38132   0.00000  Uiso   1.00
C69    C     0.10916   0.78162   0.50821   0.00000  Uiso   1.00
C70    C     0.23146   0.89925   0.55760   0.00000  Uiso   1.00
C71    C     0.71435   0.57142   0.38150   0.00000  Uiso   1.00
C72    C     0.42853   0.00000   0.38237   0.00000  Uiso   1.00
C73    C     0.23916   0.76684   0.53068   0.00000  Uiso   1.00
C74    C     0.23809   0.04765   0.38202   0.00000  Uiso   1.00
C75    C     0.28569   0.99999   0.38173   0.00000  Uiso   1.00
C76    C     0.14285   0.85711   0.38132   0.00000  Uiso   1.00
C77    C     0.67245   0.89084   0.50821   0.00000  Uiso   1.00
C78    C     0.85712   0.85711   0.38300   0.00000  Uiso   1.00
C79    C     0.28734   0.71554   0.52906   0.00000  Uiso   1.00
C80    C     0.37854   0.61868   0.52882   0.00000  Uiso   1.00
C81    C     0.42563   0.27669   0.55125   0.00000  Uiso   1.00
C82    C     0.95237   0.90474   0.38363   0.00000  Uiso   1.00
C83    C     0.26701   0.42083   0.50785   0.00000  Uiso   1.00
C84    C     0.09525   0.90473   0.38264   0.00000  Uiso   1.00
C85    C     0.85711   0.14287   0.38177   0.00000  Uiso   1.00
C86    C     0.09526   0.04763   0.38364   0.00000  Uiso   1.00
C87    C     0.72330   0.14894   0.55124   0.00000  Uiso   1.00
C88    C     0.09527   0.19052   0.38264   0.00000  Uiso   1.00
C89    C     0.57917   0.84618   0.50785   0.00000  Uiso   1.00
C90    C     0.28446   0.57181   0.52906   0.00000  Uiso   1.00
C91    C     0.14288   0.00000   0.38301   0.00000  Uiso   1.00
C92    C     0.38132   0.75987   0.52882   0.00000  Uiso   1.00
C93    C     0.09527   0.33334   0.38163   0.00000  Uiso   1.00
C94    C     0.14288   0.14288   0.38299   0.00000  Uiso   1.00
C95    C     0.80948   0.33328   0.38256   0.00000  Uiso   1.00
C96    C     0.71428   0.42855   0.38329   0.00000  Uiso   1.00
C97    C     0.85712   0.57143   0.38241   0.00000  Uiso   1.00
C98    C     0.80954   0.61904   0.38154   0.00000  Uiso   1.00
C99    C     0.80948   0.90475   0.38263   0.00000  Uiso   1.00
C100   C     0.15382   0.73300   0.50785   0.00000  Uiso   1.00
C101   C     0.14786   0.86520   0.53310   0.00000  Uiso   1.00
C102   C     0.23808   0.33335   0.38029   0.00000  Uiso   1.00
C103   C     0.42820   0.71266   0.52906   0.00000  Uiso   1.00
C104   C     0.99999   0.14288   0.38300   0.00000  Uiso   1.00
C105   C     0.24014   0.62146   0.52882   0.00000  Uiso   1.00
C106   C     0.66665   0.76192   0.38164   0.00000  Uiso   1.00
C107   C     0.00004   0.71430   0.38121   0.00000  Uiso   1.00
C108   C     0.57147   0.57146   0.38236   0.00000  Uiso   1.00
C109   C     0.52767   0.76084   0.53068   0.00000  Uiso   1.00
C110   C     0.66778   0.76854   0.55760   0.00000  Uiso   1.00
C111   C     0.85707   0.28565   0.38149   0.00000  Uiso   1.00
C112   C     0.95237   0.76188   0.38209   0.00000  Uiso   1.00
C113   C     0.85713   0.71424   0.38178   0.00000  Uiso   1.00
C114   C     0.80957   0.76191   0.38200   0.00000  Uiso   1.00
C115   C     0.71430   0.71431   0.38172   0.00000  Uiso   1.00
C116   C     0.85707   0.42852   0.38304   0.00000  Uiso   1.00
C117   C     0.95232   0.33326   0.38169   0.00000  Uiso   1.00
C118   C     0.95235   0.47616   0.38272   0.00000  Uiso   1.00
C119   C     0.14292   0.57146   0.38176   0.00000  Uiso   1.00
C120   C     0.52382   0.90472   0.38109   0.00000  Uiso   1.00
C121   C     0.57144   0.99999   0.38207   0.00000  Uiso   1.00
C122   C     0.71477   0.42819   0.52594   0.00000  Uiso   1.00
C123   C     0.14290   0.42857   0.38167   0.00000  Uiso   1.00
C124   C     0.66670   0.04764   0.38197   0.00000  Uiso   1.00
C125   C     0.28572   0.57143   0.38143   0.00000  Uiso   1.00
C126   C     0.95235   0.19043   0.38199   0.00000  Uiso   1.00
C127   C     0.00000   0.28569   0.38171   0.00000  Uiso   1.00
C128   C     0.10075   0.33221   0.55760   0.00000  Uiso   1.00
C129   C     0.42858   0.14292   0.38152   0.00000  Uiso   1.00
C130   C     0.99999   0.42853   0.38236   0.00000  Uiso   1.00
C131   C     0.23317   0.47233   0.53068   0.00000  Uiso   1.00
C132   C     0.85107   0.57438   0.55125   0.00000  Uiso   1.00
C133   C     0.95236   0.04763   0.38363   0.00000  Uiso   1.00
C134   C     0.28570   0.28573   0.38121   0.00000  Uiso   1.00
C135   C     0.23807   0.90473   0.38164   0.00000  Uiso   1.00
C136   C     0.00000   0.85711   0.38299   0.00000  Uiso   1.00
C137   C     0.52381   0.19052   0.38258   0.00000  Uiso   1.00
C138   C     0.71426   0.28571   0.38328   0.00000  Uiso   1.00
C139   C     0.71431   0.14288   0.38240   0.00000  Uiso   1.00
C140   C     0.80950   0.19045   0.38153   0.00000  Uiso   1.00
C141   C     0.71734   0.85214   0.53310   0.00000  Uiso   1.00
C142   C     0.66669   0.19051   0.38314   0.00000  Uiso   1.00
C143   C     0.38091   0.90472   0.38221   0.00000  Uiso   1.00
C144   C     0.21839   0.32754   0.50822   0.00000  Uiso   1.00
C145   C     0.71426   0.99996   0.38120   0.00000  Uiso   1.00
H146   H     0.70251   0.73940   0.57861   0.00000  Uiso   1.00
H147   H     0.24525   0.28944   0.48864   0.00000  Uiso   1.00
H148   H     0.26060   0.96312   0.57862   0.00000  Uiso   1.00
H149   H     0.12221   0.66813   0.48776   0.00000  Uiso   1.00
H150   H     0.88263   0.33632   0.48906   0.00000  Uiso   1.00
H151   H     0.53742   0.65889   0.57578   0.00000  Uiso   1.00
H152   H     0.75024   0.71063   0.49017   0.00000  Uiso   1.00
H153   H     0.73764   0.03565   0.57315   0.00000  Uiso   1.00
H154   H     0.41404   0.58106   0.52901   0.00000  Uiso   1.00
H155   H     0.87756   0.83816   0.52808   0.00000  Uiso   1.00
H156   H     0.65749   0.12023   0.56997   0.00000  Uiso   1.00
H157   H     0.83782   0.95975   0.52895   0.00000  Uiso   1.00
H158   H     0.12192   0.16218   0.52893   0.00000  Uiso   1.00
H159   H     0.04025   0.87809   0.52894   0.00000  Uiso   1.00
H160   H     0.87977   0.53728   0.56999   0.00000  Uiso   1.00
H161   H     0.16185   0.03940   0.52808   0.00000  Uiso   1.00
H162   H     0.33187   0.45408   0.48775   0.00000  Uiso   1.00
H163   H     0.66368   0.54631   0.48907   0.00000  Uiso   1.00
H164   H     0.34111   0.87854   0.57578   0.00000  Uiso   1.00
H165   H     0.28939   0.03962   0.49016   0.00000  Uiso   1.00
H166   H     0.58469   0.41764   0.52583   0.00000  Uiso   1.00
H167   H     0.71056   0.95582   0.48864   0.00000  Uiso   1.00
H168   H     0.03689   0.29749   0.57862   0.00000  Uiso   1.00
H169   H     0.96436   0.70202   0.57315   0.00000  Uiso   1.00
H170   H     0.41894   0.83300   0.52901   0.00000  Uiso   1.00
H171   H     0.96061   0.12246   0.52813   0.00000  Uiso   1.00
H172   H     0.12146   0.46258   0.57579   0.00000  Uiso   1.00
H173   H     0.96039   0.24976   0.49019   0.00000  Uiso   1.00
H174   H     0.29799   0.26233   0.57315   0.00000  Uiso   1.00
H175   H     0.16700   0.58596   0.52901   0.00000  Uiso   1.00
H176   H     0.04419   0.75476   0.48864   0.00000  Uiso   1.00
H177   H     0.45370   0.11738   0.48907   0.00000  Uiso   1.00
H178   H     0.54592   0.87779   0.48776   0.00000  Uiso   1.00
H179   H     0.46273   0.34250   0.57000   0.00000  Uiso   1.00
H180   H     0.58236   0.16705   0.52582   0.00000  Uiso   1.00
H181   H     0.83296   0.41532   0.52582   0.00000  Uiso   1.00
O182   O     0.89441   0.08471   0.53126   0.00000  Uiso   1.00
O183   O     0.80986   0.89389   0.53379   0.00000  Uiso   1.00
O184   O     0.91531   0.80971   0.53122   0.00000  Uiso   1.00
O185   O     0.08404   0.19014   0.53379   0.00000  Uiso   1.00
O186   O     0.10611   0.91597   0.53379   0.00000  Uiso   1.00
O187   O     0.19030   0.10560   0.53122   0.00000  Uiso   1.00
loop_
_geom_bond_atom_site_label_1
_geom_bond_atom_site_label_2
_geom_bond_distance
_geom_bond_site_symmetry_2
_ccdc_geom_bond_type
C0     C5      1.421   .     D
C0     C119    1.421   .     S
C0     C125    1.421   .     S
C1     C44     1.421   .     S
C1     C123    1.421   .     S
C1     C125    1.421   .     D
C2     C3      1.422   .     D
C2     C11     1.422   .     S
C2     C44     1.422   .     S
C3     C4      1.422   .     S
C3     C10     1.422   .     S
C4     C21     1.421   .     S
C4     C134    1.422   .     D
C5     C36     1.421   .     S
C5     C37     1.421   .     S
C6     C29     1.422   .     D
C6     C137    1.422   .     S
C6     C142    1.421   .     S
C7     C72     1.422   .     D
C7     C75     1.422   1_545 S
C7     C129    1.422   .     S
C8     C33     1.404   .     S
C8     C54     1.404   .     D
C8     C58     1.485   .     S
C9     C36     1.421   .     S
C9     C135    1.421   .     S
C9     C143    1.421   .     D
C10    C16     1.422   .     S
C10    C108    1.422   .     D
C11    C25     1.422   .     D
C11    C63     1.421   .     S
C12    C119    1.422   .     S
C12    C123    1.421   .     D
C12    C130    1.422   1_455 S
C13    C96     1.421   .     S
C13    C97     1.422   .     S
C13    C116    1.421   .     D
C14    C33     1.403   .     D
C14    C53     1.485   .     S
C14    C59     1.404   .     S
C15    C25     1.421   .     S
C15    C62     1.421   .     S
C15    C106    1.421   .     D
C16    C23     1.422   .     S
C16    C24     1.421   .     D
C17    C71     1.422   .     S
C17    C108    1.422   .     S
C17    C115    1.422   .     D
C18    C19     1.422   .     S
C18    C57     1.422   .     S
C18    C119    1.422   .     D
C19    C39     1.422   1_455 S
C19    C118    1.422   1_455 D
C20    C24     1.421   .     S
C20    C41     1.421   .     D
C20    C137    1.421   .     S
C21    C24     1.422   .     S
C21    C26     1.421   .     D
C22    C42     1.422   .     D
C22    C99     1.422   1_545 S
C22    C133    1.422   .     S
C23    C71     1.422   .     S
C23    C96     1.421   .     D
C25    C108    1.422   .     S
C26    C67     1.421   .     S
C26    C129    1.421   .     S
C27    C128    1.398   .     S
C27    C144    1.396   .     D
C27    O185    1.383   .     S
C28    C37     1.421   .     D
C28    C120    1.422   .     S
C28    C143    1.422   .     S
C29    C72     1.422   .     S
C29    C121    1.422   1_545 S
C30    C53     1.405   .     S
C30    C61     1.393   .     D
C30    H177    1.092   .     S
C31    C34     1.397   .     D
C31    C47     1.393   .     S
C31    H173    1.091   .     S
C32    C60     1.405   .     D
C32    C122    1.485   .     S
C32    C132    1.407   .     S
C33    H180    1.091   .     S
C34    C56     1.398   .     S
C34    O182    1.382   .     S
C35    C70     1.393   .     S
C35    C73     1.407   .     D
C35    H164    1.092   .     S
C36    C57     1.421   .     D
C37    C38     1.421   .     S
C38    C62     1.421   .     S
C38    C63     1.421   .     D
C39    C19     1.422   1_655 S
C39    C97     1.421   .     D
C39    C107    1.422   1_655 S
C40    C82     1.422   1_445 D
C40    C86     1.422   .     S
C40    C133    1.422   1_455 S
C41    C96     1.421   .     S
C41    C138    1.421   .     S
C42    C85     1.421   .     S
C42    C145    1.422   1_545 S
C43    C46     1.421   .     D
C43    C99     1.421   .     S
C43    C106    1.421   .     S
C44    C102    1.421   .     D
C45    C51     1.398   .     S
C45    C132    1.392   .     D
C45    H169    1.090   .     S
C46    C50     1.421   .     S
C46    C145    1.422   .     S
C47    C58     1.405   .     D
C47    H150    1.092   .     S
C48    C51     1.397   .     D
C48    C60     1.393   .     S
C48    H152    1.091   .     S
C49    C64     1.398   .     D
C49    C81     1.392   .     S
C49    H174    1.090   .     S
C50    C62     1.421   .     D
C50    C120    1.422   .     S
C51    O184    1.382   .     S
C52    C128    1.393   .     D
C52    C131    1.407   .     S
C52    H172    1.092   .     S
C53    C81     1.407   .     D
C54    C122    1.404   .     S
C54    H181    1.091   .     S
C55    C57     1.421   .     S
C55    C76     1.421   .     D
C55    C107    1.422   .     S
C56    C87     1.392   .     D
C56    H153    1.090   .     S
C58    C87     1.407   .     S
C59    C122    1.404   .     D
C59    H166    1.091   .     S
C60    H163    1.092   .     S
C61    C64     1.397   .     S
C61    H165    1.091   .     S
C63    C125    1.421   .     S
C64    O187    1.382   .     S
C65    C109    1.407   .     S
C65    C110    1.393   .     D
C65    H151    1.092   .     S
C66    C67     1.421   .     S
C66    C94     1.422   .     D
C66    C134    1.422   .     S
C67    C74     1.421   .     D
C68    C88     1.421   .     D
C68    C93     1.421   .     S
C68    C102    1.421   .     S
C69    C100    1.393   .     D
C69    C101    1.396   .     S
C69    H176    1.091   .     S
C70    C101    1.398   .     D
C70    H148    1.091   .     S
C71    C98     1.421   .     D
C72    C143    1.422   1_545 S
C73    C79     1.485   .     S
C73    C100    1.405   .     S
C74    C75     1.422   1_545 S
C74    C91     1.421   .     S
C75    C7      1.422   1_565 S
C75    C74     1.422   1_565 S
C75    C135    1.422   .     D
C76    C84     1.421   .     S
C76    C135    1.421   .     S
C77    C89     1.393   .     S
C77    C141    1.396   .     D
C77    H167    1.091   .     S
C78    C82     1.422   .     S
C78    C99     1.422   .     D
C78    C114    1.421   .     S
C79    C92     1.404   .     D
C79    C105    1.404   .     S
C80    C90     1.404   .     S
C80    C103    1.404   .     D
C80    H154    1.092   .     S
C81    H179    1.091   .     S
C82    C40     1.422   1_665 D
C82    C136    1.422   1_655 S
C83    C131    1.405   .     D
C83    C144    1.393   .     S
C83    H162    1.092   .     S
C84    C91     1.422   1_565 S
C84    C136    1.422   .     D
C85    C126    1.421   .     D
C85    C140    1.421   .     S
C86    C91     1.422   .     D
C86    C94     1.422   .     S
C87    H156    1.091   .     S
C88    C94     1.422   .     S
C88    C104    1.422   1_455 S
C89    C109    1.405   .     D
C89    H178    1.092   .     S
C90    C105    1.404   .     D
C90    C131    1.486   .     S
C91    C84     1.422   1_545 S
C92    C103    1.404   .     S
C92    H170    1.092   .     S
C93    C123    1.421   .     S
C93    C127    1.422   .     D
C95    C111    1.422   .     D
C95    C116    1.422   .     S
C95    C138    1.421   .     S
C97    C98     1.421   .     S
C98    C113    1.421   .     S
C99    C22     1.422   1_565 S
C100   H149    1.092   .     S
C101   O186    1.383   .     S
C102   C134    1.422   .     S
C103   C109    1.485   .     S
C104   C88     1.422   1_655 S
C104   C126    1.421   .     S
C104   C133    1.422   .     D
C105   H175    1.092   .     S
C106   C115    1.422   .     S
C107   C39     1.422   1_455 S
C107   C112    1.422   1_455 D
C110   C141    1.398   .     S
C110   H146    1.090   .     S
C111   C117    1.422   .     S
C111   C140    1.421   .     S
C112   C107    1.422   1_655 D
C112   C113    1.421   .     S
C112   C136    1.422   1_655 S
C113   C114    1.421   .     D
C114   C115    1.422   .     S
C116   C118    1.422   .     S
C117   C127    1.422   1_655 S
C117   C130    1.422   .     D
C118   C19     1.422   1_655 D
C118   C130    1.422   .     S
C120   C121    1.422   .     D
C121   C29     1.422   1_565 S
C121   C124    1.422   1_565 S
C124   C121    1.422   1_545 S
C124   C139    1.421   .     S
C124   C145    1.422   1_545 D
C126   C127    1.422   1_655 S
C127   C117    1.422   1_455 S
C127   C126    1.422   1_455 S
C128   H168    1.090   .     S
C129   C137    1.422   .     D
C130   C12     1.422   1_655 S
C132   H160    1.091   .     S
C133   C40     1.422   1_655 S
C136   C82     1.422   1_455 S
C136   C112    1.422   1_455 S
C138   C142    1.421   .     D
C139   C140    1.421   .     D
C139   C142    1.422   .     S
C141   O183    1.383   .     S
C143   C72     1.422   1_565 S
C144   H147    1.091   .     S
C145   C124    1.422   1_565 D
C145   C42     1.422   1_565 S
H155   O184    0.994   .     S
H157   O183    0.994   .     S
H158   O185    0.994   .     S
H159   O186    0.994   .     S
H161   O187    0.994   .     S
H171   O182    0.994   .     S
